# Supplementary material for: mcr-1-Mediated Colistin Resistance and Genomic Characterization of Antimicrobial Resistance in ESBL-Producing Salmonella Infantis Strains from a Broiler Meat Production Chain in Italy
Source: Antibiotics (Basel). 2022 May 28;11(6):728. doi: 10.3390/antibiotics11060728 (PMC9220226; doi:10.3390/antibiotics11060728)
Supplement: Supplementary file 1 [file antibiotics-11-00728-s001.zip]

Archive with 1 entries (1 files):
- antibiotics-1742483-supplementary.xlsx
