# Supplementary material for: mcr-1-Mediated Colistin Resistance and Genomic Characterization of Antimicrobial Resistance in ESBL-Producing Salmonella Infantis Strains from a Broiler Meat Production Chain in Italy
Source: Antibiotics (Basel). 2022 May 28;11(6):728. doi: 10.3390/antibiotics11060728 (PMC9220226; doi:10.3390/antibiotics11060728)
Supplement: Supplementary file 1 [file antibiotics-11-00728-s001.zip › antibiotics-1742483-supplementary.xlsx]

## Sheet: Metrics
Sample	Assembly	Len.	Assembled	Percentage	Contigs	AvgLen	Median	Min	Max	Lt200	N50	GC	Genes	CDS	rRNA	tRNA
S1	Chromosomic	4672234	4672136	100	162	28841	519	201	418014	162	114345	52.33	4429	4332	12	84
	Plasmidic	279806	279773	100	21	13324	6001	248	57491	21	24580	50.14
S2	Chromosomic	4690293	4690293	100	178	26350	472	201	290554	178	102726	52.32	4449	4351	13	84
	Plasmidic	315574	315445	100	20	15778	4294	236	61825	20	56408	49.11
S3	Chromosomic	4718970	4718870	100	187	25235	607	201	293944	187	95656	52.3	4475	4380	12	82
	Plasmidic	244830	244701	99.9	20	12241	6287	254	42647	20	23982	50.37
S4	Chromosomic	4694262	4694065	100	128	36673	436	201	1195371	128	441063	52.28	4463	4364	13	85
	Plasmidic	314299	314299	100	11	28572	6092	248	130761	11	102214	49.12
S5	Chromosomic	4688009	4688009	100	143	32783	7329	36	228354	141	97750	52.33	4446	4349	17	79
	Plasmidic	354228	354130	100	36	9839	2656	213	53070	36	26565	49.78
S6	Chromosomic	4714212	4713318	100	287	16425	507	200	166694	287	61885	52.3	4466	4368	14	83
	Plasmidic	254472	254472	100	27	9424	4178	244	44836	27	23041	50.44

## Sheet: Plasmids
	CP003035	CP002895	CP047882
Isolate	IncFII(29)	IncX4	pESI-like
S1			X
S2	X	X	X
S3		X	X
S4			X
S5		X	X
S6			X

## Sheet: Resistances
Isolate	Topology		Genotype	Predicted Phenotype
S1	Chromosomic		blaCTX-M-1, aac(6')-Iaa, gyrA(D87G), parC	Beta-lactam, aminoglycoside, quinolones
	Plasmidic	pESI-like	sul1, qacE, dfrA1, tet(A)	Sulphonamide, Trimethoprim, Tetracycline, Disinfectant
S2	Chromosomic		blaCTX-M-1, aac(6')-Iaa, gyrA(D87G), parC	Beta-lactam, aminoglycoside, quinolones
	Plasmidic	pESI-like	sul1, qacE, dfrA1, tet(A)	Sulphonamide, Trimethoprim, Tetracycline, Disinfectant
	Plasmidic	IncX4	mcr-1.1	Colistin
	Plasmidic	IncFII
S3	Chromosomic		blaCTX-M-1, aac(6')-Iaa, aph(3')-Ia, gyrA(D87G), parC	Beta-lactam, aminoglycoside, quinolones
	Plasmidic	pESI-like	sul1, qacE, dfrA1, drfA14, tet(A)	Sulphonamide, Trimethoprim, Tetracycline, Disinfectant
	Plasmidic	IncX4	mcr-1.2	Colistin
S4	Chromosomic		blaCTX-M-1, aac(6')-Iaa, gyrA(D87G),parC	Beta-lactam, aminoglycoside, quinolones
	Plasmidic	pESI-like	sul1, qacE, dfrA1, tet(A)	Sulphonamide, Trimethoprim, Tetracycline, Disinfectant
S5	Chromosomic		blaCTX-M-1, aac(6')-Iaa, aph(3')-Ia, gyrA(D87G), parC	Beta-lactam, aminoglycoside, quinolones
	Plasmidic	pESI-like	sul1, qacE, dfrA1, drfA14, tet(A)	Sulphonamide, Trimethoprim, Tetracycline, Disinfectant
	Plasmidic	IncX4	mcr-1.2	Colistin
S6	Chromosomic		blaCTX-M-1, aac(6')-Iaa, gyrA(D87G), parC	Beta-lactam, aminoglycoside, quinolones
	Plasmidic	pESI-like	sul1, qacE, dfrA1, drfA14,tet(A)	Sulphonamide, Trimethoprim, Tetracycline, Disinfectant

## Sheet: CoreAccessory
core genes	4246
accessory	280
total	4526

## Sheet: Prophages
Isolate	PHAGE_Entero_BP_4795_NC_004813	PHAGE_Escher_pro483_NC_028943	PHAGE_Salmon_103203_sal5_NC_031946	PHAGE_Salmon_vB_SosS_Oslo_NC_018279	PHAGE_Yersin_L_413C_NC_004745	PHAGE_Entero_P4_NC_001609
S1	X	X
S2		X	X
S3				X	X	X
S4				X	X
S5
S6			X		X

## Sheet: mcr1 sequences
S2_mcr-1.1_KP347127
ATGATGCAGCATACTTCTGTGTGGTACCGACGCTCGGTCAGTCCGTTTGTTCTTGTGGCG
AGTGTTGCCGTTTTCTTGACCGCGACCGCCAATCTTACCTTTTTTGATAAAATCAGCCAA
ACCTATCCCATCGCGGACAATCTCGGCTTTGTGCTGACGATCGCTGTCGTGCTCTTTGGC
GCGATGCTACTGATCACCACGCTGTTATCATCGTATCGCTATGTGCTAAAGCCTGTGTTG
ATTTTGCTATTAATCATGGGCGCGGTGACCAGTTATTTTACTGACACTTATGGCACGGTC
TATGATACGACCATGCTCCAAAATGCCCTACAGACCGACCAAGCCGAGACCAAGGATCTA
TTAAACGCAGCGTTTATCATGCGTATCATTGGTTTGGGTGTGCTACCAAGTTTGCTTGTG
GCTTTTGTTAAGGTGGATTATCCGACTTGGGGCAAGGGTTTGATGCGCCGATTGGGCTTG
ATCGTGGCAAGTCTTGCGCTGATTTTACTGCCTGTGGTGGCGTTCAGCAGTCATTATGCC
AGTTTCTTTCGCGTGCATAAGCCGCTGCGTAGCTATGTCAATCCGATCATGCCAATCTAC
TCGGTGGGTAAGCTTGCCAGTATTGAGTATAAAAAAGCCAGTGCGCCAAAAGATACCATT
TATCACGCCAAAGACGCGGTACAAGCAACCAAGCCTGATATGCGTAAGCCACGCCTAGTG
GTGTTCGTCGTCGGTGAGACGGCACGCGCCGATCATGTCAGCTTCAATGGCTATGAGCGC
GATACTTTCCCACAGCTTGCCAAGATCGATGGCGTGACCAATTTTAGCAATGTCACATCG
TGCGGCACATCGACGGCGTATTCTGTGCCGTGTATGTTCAGCTATCTGGGCGCGGATGAG
TATGATGTCGATACCGCCAAATACCAAGAAAATGTGCTGGATACGCTGGATCGCTTGGGC
GTAAGTATCTTGTGGCGTGATAATAATTCGGACTCAAAAGGCGTGATGGATAAGCTGCCA
AAAGCGCAATTTGCCGATTATAAATCCGCGACCAACAACGCCATCTGCAACACCAATCCT
TATAACGAATGCCGCGATGTCGGTATGCTCGTTGGCTTAGATGACTTTGTCGCTGCCAAT
AACGGCAAAGATATGCTGATCATGCTGCACCAAATGGGCAATCACGGGCCTGCGTATTTT
AAGCGATATGATGAAAAGTTTGCCAAATTCACGCCAGTGTGTGAAGGTAATGAGCTTGCC
AAGTGCGAACATCAGTCCTTGATCAATGCTTATGACAATGCCTTGCTTGCCACCGATGAT
TTCATCGCTCAAAGTATCCAGTGGCTGCAGACGCACAGCAATGCCTATGATGTCTCAATG
CTGTATGTCAGCGATCATGGCGAAAGTCTGGGTGAGAACGGTGTCTATCTACATGGTATG
CCAAATGCCTTTGCACCAAAAGAACAGCGCAGTGTGCCTGCATTTTTCTGGACGGATAAG
CAAACTGGCATCACGCCAATGGCAACCGATACCGTCCTGACCCATGACGCGATCACGCCG
ACATTATTAAAGCTGTTTGATGTCACCGCGGACAAAGTCAAAGACCGCACCGCATTCATC
CGCTGA
S3_mcr-1.2_KX236309
ATGATGCTGCATACTTCTGTGTGGTACCGACGCTCGGTCAGTCCGTTTGTTCTTGTGGCG
AGTGTTGCCGTTTTCTTGACCGCGACCGCCAATCTTACCTTTTTTGATAAAATCAGCCAA
ACCTATCCCATCGCGGACAATCTCGGCTTTGTGCTGACGATCGCTGTCGTGCTCTTTGGC
GCGATGCTACTGATCACCACGCTGTTATCATCGTATCGCTATGTGCTAAAGCCTGTGTTG
ATTTTGCTATTAATCATGGGCGCGGTGACCAGTTATTTTACTGACACTTATGGCACGGTC
TATGATACGACCATGCTCCAAAATGCCCTACAGACCGACCAAGCCGAGACCAAGGATCTA
TTAAACGCAGCGTTTATCATGCGTATCATTGGTTTGGGTGTGCTACCAAGTTTGCTTGTG
GCTTTTGTTAAGGTGGATTATCCGACTTGGGGCAAGGGTTTGATGCGCCGATTGGGCTTG
ATCGTGGCAAGTCTTGCGCTGATTTTACTGCCTGTGGTGGCGTTCAGCAGTCATTATGCC
AGTTTCTTTCGCGTGCATAAGCCGCTGCGTAGCTATGTCAATCCGATCATGCCAATCTAC
TCGGTGGGTAAGCTTGCCAGTATTGAGTATAAAAAAGCCAGTGCGCCAAAAGATACCATT
TATCACGCCAAAGACGCGGTACAAGCAACCAAGCCTGATATGCGTAAGCCACGCCTAGTG
GTGTTCGTCGTCGGTGAGACGGCACGCGCCGATCATGTCAGCTTCAATGGCTATGAGCGC
GATACTTTCCCACAGCTTGCCAAGATCGATGGCGTGACCAATTTTAGCAATGTCACATCG
TGCGGCACATCGACGGCGTATTCTGTGCCGTGTATGTTCAGCTATCTGGGCGCGGATGAG
TATGATGTCGATACCGCCAAATACCAAGAAAATGTGCTGGATACGCTGGATCGCTTGGGC
GTAAGTATCTTGTGGCGTGATAATAATTCGGACTCAAAAGGCGTGATGGATAAGCTGCCA
AAAGCGCAATTTGCCGATTATAAATCCGCGACCAACAACGCCATCTGCAACACCAATCCT
TATAACGAATGCCGCGATGTCGGTATGCTCGTTGGCTTAGATGACTTTGTCGCTGCCAAT
AACGGCAAAGATATGCTGATCATGCTGCACCAAATGGGCAATCACGGGCCTGCGTATTTT
AAGCGATATGATGAAAAGTTTGCCAAATTCACGCCAGTGTGTGAAGGTAATGAGCTTGCC
AAGTGCGAACATCAGTCCTTGATCAATGCTTATGACAATGCCTTGCTTGCCACCGATGAT
TTCATCGCTCAAAGTATCCAGTGGCTGCAGACGCACAGCAATGCCTATGATGTCTCAATG
CTGTATGTCAGCGATCATGGCGAAAGTCTGGGTGAGAACGGTGTCTATCTACATGGTATG
CCAAATGCCTTTGCACCAAAAGAACAGCGCAGTGTGCCTGCATTTTTCTGGACGGATAAG
CAAACTGGCATCACGCCAATGGCAACCGATACCGTCCTGACCCATGACGCGATCACGCCG
ACATTATTAAAGCTGTTTGATGTCACCGCGGACAAAGTCAAAGACCGCACCGCATTCATC
CGCTGA
S5_mcr-1.2_KX236309
ATGATGCTGCATACTTCTGTGTGGTACCGACGCTCGGTCAGTCCGTTTGTTCTTGTGGCG
AGTGTTGCCGTTTTCTTGACCGCGACCGCCAATCTTACCTTTTTTGATAAAATCAGCCAA
ACCTATCCCATCGCGGACAATCTCGGCTTTGTGCTGACGATCGCTGTCGTGCTCTTTGGC
GCGATGCTACTGATCACCACGCTGTTATCATCGTATCGCTATGTGCTAAAGCCTGTGTTG
ATTTTGCTATTAATCATGGGCGCGGTGACCAGTTATTTTACTGACACTTATGGCACGGTC
TATGATACGACCATGCTCCAAAATGCCCTACAGACCGACCAAGCCGAGACCAAGGATCTA
TTAAACGCAGCGTTTATCATGCGTATCATTGGTTTGGGTGTGCTACCAAGTTTGCTTGTG
GCTTTTGTTAAGGTGGATTATCCGACTTGGGGCAAGGGTTTGATGCGCCGATTGGGCTTG
ATCGTGGCAAGTCTTGCGCTGATTTTACTGCCTGTGGTGGCGTTCAGCAGTCATTATGCC
AGTTTCTTTCGCGTGCATAAGCCGCTGCGTAGCTATGTCAATCCGATCATGCCAATCTAC
TCGGTGGGTAAGCTTGCCAGTATTGAGTATAAAAAAGCCAGTGCGCCAAAAGATACCATT
TATCACGCCAAAGACGCGGTACAAGCAACCAAGCCTGATATGCGTAAGCCACGCCTAGTG
GTGTTCGTCGTCGGTGAGACGGCACGCGCCGATCATGTCAGCTTCAATGGCTATGAGCGC
GATACTTTCCCACAGCTTGCCAAGATCGATGGCGTGACCAATTTTAGCAATGTCACATCG
TGCGGCACATCGACGGCGTATTCTGTGCCGTGTATGTTCAGCTATCTGGGCGCGGATGAG
TATGATGTCGATACCGCCAAATACCAAGAAAATGTGCTGGATACGCTGGATCGCTTGGGC
GTAAGTATCTTGTGGCGTGATAATAATTCGGACTCAAAAGGCGTGATGGATAAGCTGCCA
AAAGCGCAATTTGCCGATTATAAATCCGCGACCAACAACGCCATCTGCAACACCAATCCT
TATAACGAATGCCGCGATGTCGGTATGCTCGTTGGCTTAGATGACTTTGTCGCTGCCAAT
AACGGCAAAGATATGCTGATCATGCTGCACCAAATGGGCAATCACGGGCCTGCGTATTTT
AAGCGATATGATGAAAAGTTTGCCAAATTCACGCCAGTGTGTGAAGGTAATGAGCTTGCC
AAGTGCGAACATCAGTCCTTGATCAATGCTTATGACAATGCCTTGCTTGCCACCGATGAT
TTCATCGCTCAAAGTATCCAGTGGCTGCAGACGCACAGCAATGCCTATGATGTCTCAATG
CTGTATGTCAGCGATCATGGCGAAAGTCTGGGTGAGAACGGTGTCTATCTACATGGTATG
CCAAATGCCTTTGCACCAAAAGAACAGCGCAGTGTGCCTGCATTTTTCTGGACGGATAAG
CAAACTGGCATCACGCCAATGGCAACCGATACCGTCCTGACCCATGACGCGATCACGCCG
ACATTATTAAAGCTGTTTGATGTCACCGCGGACAAAGTCAAAGACCGCACCGCATTCATC
CGCTGA
